# Supplementary material for: The Physicochemical Compatibility of Sildenafil Injection with Parenteral Medications Used in Neonatal Intensive Care Settings
Source: Pharmaceutics. 2024 Mar 18;16(3):419. doi: 10.3390/pharmaceutics16030419 (PMC10974670; doi:10.3390/pharmaceutics16030419)
Supplement: Supplementary file 1 [file pharmaceutics-16-00419-s001.zip]

Archive with 1 entries (1 files):
- pharmaceutics-2863917-supplementary.pdf
